# Supplementary material for: Impact of Prior SARS-CoV-2 Infection on COVID-19 Vaccine Effectiveness in Children and Adolescents in Norway and Italy
Source: Vaccines (Basel). 2025 Jun 27;13(7):698. doi: 10.3390/vaccines13070698 (PMC12298735; doi:10.3390/vaccines13070698)
Supplement: Supplementary file 1 [file vaccines-13-00698-s001.zip]

Archive with 1 entries (1 files):
- vaccines-3637933-supplementary.xlsx
