# Supplementary material for: Impact of Prior SARS-CoV-2 Infection on COVID-19 Vaccine Effectiveness in Children and Adolescents in Norway and Italy
Source: Vaccines (Basel). 2025 Jun 27;13(7):698. doi: 10.3390/vaccines13070698 (PMC12298735; doi:10.3390/vaccines13070698)
Supplement: Supplementary file 1 [file vaccines-13-00698-s001.zip › vaccines-3637933-supplementary.xlsx]

## Sheet: Figure S1
			Figure S1. Definition of the study cohorts

## Sheet: Figure S2
			Figure S2. Definition of the study design

## Sheet: Table S1
	Table S1. Comorbidities and their related diagnostic codes based on the International Classification of Diseases, Ninth Revision, Clinical Modification (ICD-9-CM) and Tenth Revision (ICD-10).
	Diagnostic Group	ICD-9 CM Code	ICD-10 (ICPC-2) code
	Chronic lung disease
	Asthma and other chronic lung diseases (including Chronic obstructive pulmonary disease (COPD))	490 - 496	J40-J47
			(R79, R95, R96)
	Cystic fibrosis	277.0	E84
	Neurologic and neurodevelopment conditions
	Disorders of the brain	348	G90-G99
	Disorders of the spinal cord	336.9	(N99)
	Disorders of peripheral nerves	350-358	G60-G65
	Cerebral palsy	343.x	G80
	Epilepsy	345.x, 780.39	G40 (N88)
	Intellectual disabilities	317 - 319	F70-F79 (P85)
	Developmental delays	315.x	F80-F89 (P24, P99)
	Muscular dystrophy	359	G71.0 - G73.0
	Spinal cord injury	952	S14 - S24 - S34 (N81)
	Heart disease
	Congestive heart failure	428.x	I50 (K77)
	Coronary artery disease	414	I25 (K76)
	Congenital heart disease	745.0 – 747.4, 747.83	Q20-Q28 (K73)
	Blood disorders
	Sickle cell disease	286.6	D57 (B78)
	Endocrine disorders
	Diabetes mellitus	250.x	E08 , E10, E11, E13, E14 (T89, T90)
	Conditions originating in the perinatal period
	Prematurity	V13.7	P07.2 and P07.3 and Prematurity recorded in MBRN (A93)
	Kidney disorders
	Kidney disorders	593, 585.9	N25-N29 (U99)
	Liver disorders
	Liver disorders	573.9	K70-K77 (D97)
	Metabolic disorders
	Mitochondrial disorders	277.87	E88.4
	Inherited metabolic disorders	270	E70-E72 (T99)
	Weakened immune system due to disease or medication
	HIV infection	042 (V08)	B20 (B90)
	Malignancy (including leukaemia, lymphoma, myeloma)	140-208	C00-C96 (A79, B74, D74, D75, D76, D77, L71, N74, R84, R85, S77, T71, U75, U76, U77, W72, X75, X76, X77, Y77, Y78)
	Obesity	278.x	E66 (T82)
	Hereditary immunodeficiency	279	D80-D83 (B99)
	Organ or bone marrow transplantation	V42	Z94
	Other unspecified cellular immune deficiencies	279.19	D84
	Pancytopenia	284.19	D61
	Use of immunosuppressive treatment	ATC L04
	Inflammatory Disorders
	Rheumatoid arthritis	714.0	M06 (L88)
	systemic lupus erythematosus	710.0	M32 (L99)
	inflammatory bowel disease		K51 (D93, D94)
	Other
	Depression	311	F32, F33 (P76)
	Children who are taking aspirin or salicylate-containing medicines	ATC B01AC06
	Use of oral corticosteroids	ATC H02AB

## Sheet: Table S2
		Adjusted hazard ratio and 95% CI for the association between SARS-CoV-2 vaccination with SARS-CoV-2 infection. Norway and Veneto Region, Italy														Table S2. Adjusted hazard ratio and 95% CI for the association between SARS-CoV-2 vaccination with SARS-CoV-2 infection. Norway and Veneto Region, Italy.
			N Of Subjects	N Of SARS-CoV-2 infections	HR∫	(95% CI)		N Of Subjects	N Of SARS-CoV-2 infections	HR∫	(95% CI)		N Of Subjects	N Of SARS-CoV-2 infections	HR∫	(95% CI)		N Of Subjects	N Of SARS-CoV-2 infections	HR∫	(95% CI)		N Of Subjects	N Of SARS-CoV-2 infections	HR∫	(95% CI)
		Primary Aim - At least one dose					Children 5-11 years					Adolescents 12-14 years					Considering infections within 14-day after index date					Censoring the follow-up at the 2nd dose
		Norway*					Norway*					Norway*					Norway*					Norway*
		SARS-CoV-2-naive subjects					SARS-CoV-2-naive children					SARS-CoV-2-naive adolescents					SARS-CoV-2-naive adolescents					SARS-CoV-2-naive adolescents
		Unvaccinated	130677	21297	1.oo	(Reference)	Unvaccinated	5326	314	1.oo	(Reference)	Unvaccinated	125351	20983	1.oo	(Reference)	Unvaccinated	130677	22495	1.oo	(Reference)	Unvaccinated	130677	21297	1.oo	(Reference)
		Vaccinated	143200	27303	1.05	(1.04 - 1.07)	Vaccinated	6034	477	1.17	(1.01 - 1.36)	Vaccinated	137166	26826	1.04	(1.02 - 1.06)	Vaccinated	143200	28707	1.04	(1.03 - 1.06)	Vaccinated	143200	25564	1.07	(1.05 - 1.09)
		recent SARS-CoV-2-recovered subjects					recent SARS-CoV-2-recovered children					recent SARS-CoV-2-recovered adolescents					recent SARS-CoV-2-recovered adolescents					recent SARS-CoV-2-recovered adolescents
		Unvaccinated	15594	3228	1.oo	(Reference)	Unvaccinated	1552	18	1.oo	(Reference)	Unvaccinated	14042	3210	1.oo	(Reference)	Unvaccinated	15594	3296	1.oo	(Reference)	Unvaccinated	15594	3228	1.oo	(Reference)
		Vaccinated	3060	80	0.10	(0.08 - 0.13)	Vaccinated	847	<5	0.17	(0.05 - 0.59)	Vaccinated	2213	77	0.12	(0.10 - 0.15)	Vaccinated	3060	103	0.13	(0.11 - 0.16)	Vaccinated	3060	69	0.11	(0.09-0.14)
		past SARS-CoV-2-recovered subjects					past SARS-CoV-2-recovered children					past SARS-CoV-2-recovered adolescents					past SARS-CoV-2-recovered adolescents					past SARS-CoV-2-recovered adolescents
		Unvaccinated	471	89	1.oo	(Reference)	Unvaccinated	55	3	1.oo	(Reference)	Unvaccinated	416	86	1.oo	(Reference)	Unvaccinated	471	103	1.oo	(Reference)	Unvaccinated	471	89	1.oo	(Reference)
		Vaccinated	482	9	0.10	(0.05 - 0.20)	Vaccinated	52	<5	0.29	(0.02 - 5.02)	Vaccinated	430	8	0.09	(0.04 -0.18)	Vaccinated	482	15	0.14	(0.08 - 0.24)	Vaccinated	482	9	0.12	(0.06-0.24)
		Veneto Region Italy					Veneto Region Italy					Veneto Region Italy					Veneto Region Italy					Veneto Region Italy
		SARS-CoV-2-naive subjects					SARS-CoV-2-naive children					SARS-CoV-2-naive adolescents					SARS-CoV-2-naive adolescents					SARS-CoV-2-naive adolescents
		Unvaccinated	12878	4543	1.oo	(Reference)	Unvaccinated	9531	3355	1.oo	(Reference)	Unvaccinated	3347	1188	1.oo	(Reference)	Unvaccinated	12878	5210	1.oo	(Reference)	Unvaccinated	12878	799	1.oo	(Reference)
		Vaccinated	14160	4868	0.92	(0.88 – 0.96)	Vaccinated	10739	3653	0.9	(0.86 – 0.94)	Vaccinated	3421	1215	0.97	(0.90 – 1.07)	Vaccinated	14160	5555	0.91	(0.88 - 0.95)	Vaccinated	14160	576	0.73	(0.66 - 0.82)
		recent SARS-CoV-2-recovered subjects					recent SARS-CoV-2-recovered children					recent SARS-CoV-2-recovered adolescents					recent SARS-CoV-2-recovered adolescents					recent SARS-CoV-2-recovered adolescents
		Unvaccinated	2413	78	1.oo	(Reference)	Unvaccinated	2008	54	1.oo	(Reference)	Unvaccinated	405	24	1.oo	(Reference)	Unvaccinated	2413	83	1.oo	(Reference)	Unvaccinated	2413	14	1.oo	(Reference)
		Vaccinated	1113	56	1.22	(0.83 – 1.80)	Vaccinated	776	33	1.17	(0.72 – 1.92)	Vaccinated	337	23	1.15	(0.64 – 2.10))	Vaccinated	1113	58	1.16	(0.80 - 1.68)	Vaccinated	1113	17	0.6	(0.27 - 1.33)
		past SARS-CoV-2-recovered subjects					past SARS-CoV-2-recovered children					past SARS-CoV-2-recovered adolescents					past SARS-CoV-2-recovered adolescents					past SARS-CoV-2-recovered adolescents
		Unvaccinated	451	20	1.oo	(Reference)	Unvaccinated	420	17	1.oo	(Reference)	Unvaccinated	31	<5	1.oo	(Reference)	Unvaccinated	451	27	1.oo	(Reference)	Unvaccinated	451	6	-	-
		Vaccinated	469	13	0.55	(0.27 – 1.11)	Vaccinated	444	12	0.57	(0.27 – 1.21)	Vaccinated	25	<5	0.58	(0.05 – 6.01)	Vaccinated	469	15	0.45	(0.24 - 0.85)	Vaccinated	469	0	-	-
		* Using MSIS + confirmed diagnoses of COVID-19 infection in primary and secondary care
		∫ Adjusted models for the time in days since the first infection, comorbidities, and healthcare utilization intensity

## Sheet: Table S3
		Table S3. Adjusted hazard ratio and 95% CI for the association between SARS-CoV-2 vaccination with SARS-CoV-2 infection. Norway.
			N Of Subjects	N Of SARS-CoV-2 infections	HR∫	(95% CI)
		Primary Aim - At least one dose
		Norway*
		SARS-CoV-2-naive subjects
		Unvaccinated	133921	20508	1.oo	(Reference)
		Vaccinated	143822	26984	1.16	(1.14 - 1.18)
		recent SARS-CoV-2-recovered subjects
		Unvaccinated	12424	3100	1.oo	(Reference)
		Vaccinated	2477	65	0.08	(0.06 - 0.10)
		past SARS-CoV-2-recovered subjects
		Unvaccinated	397	86	1.oo	(Reference)
		Vaccinated	378	8	0.09	(0.04 - 0.19)
			N Of Subjects	N Of SARS-CoV-2 infections	HR∏	(95% CI)
		Secondary Aim - Hybrid Immunization vs. Vaccine Immunization
		Gap 21-50 days between 2 doses
		Norway*
		Vaccine Immunization	212	48	1.oo	(Reference)
		Hybrid Immunization	212	34	0.74	(0.47 – 1.15)
		Gap 21-150 days between 2 doses
		Vaccine Immunization	12873	1668	1.oo	(Reference)
		Hybrid Immunization	12873	1027	0.57	(0.53 - 0.62)
		* Using positive tests from MSIS only
		∫ Adjusted models for the time in days since the first infection, comorbidities, and healthcare utilization intensity
		∏ Adjusted models for comorbidities and healthcare utilization intensity

## Sheet: Table S4
		Table S4. Effectiveness of hybrid immunization in Norway and Italy.
			N Of Subjects	N Of SARS-CoV-2 infections	HR∏	(95% CI)
		Secondary Aim - Hybrid Immunization vs. Vaccine Immunization
		Gap 21-50 days between 2 doses
		Norway*
		Vaccine Immunization	212	49	1.oo	(Reference)
		Hybrid Immunization	212	35	0.74	(0.47 – 1.16)
		Veneto Region Italy
		Vaccine Immunization	498	168	1.oo	(Reference)
		Hybrid Immunization	498	27	0.14	(0.09 – 0.21)
		Gap 21-150 days between 2 doses
		Norway*
		Vaccine Immunization	12873	1672	1.oo	(Reference)
		Hybrid Immunization	12873	1001	0.56	(0.52 – 0.60)
		Censoring the follow-up at the 2nd dose
		Gap 21-50 days between 2 doses
		Norway*
		Vaccine Immunization	212	49	1.oo	(Reference)
		Hybrid Immunization	212	35	0.75	(0.48 – 1.16)
		Veneto Region Italy
		Vaccine Immunization	498	142	1.oo	(Reference)
		Hybrid Immunization	498	21	0.13	(0.08 - 0.20)
		* Using MSIS + confirmed diagnoses of COVID-19 infection in primary and secondary care
		∏ Adjusted models for comorbidities and healthcare utilization intensity
